# Supplementary material for: Expression Profile of Twelve Transcripts as a Supporting Tool for the Molecular Characterization of Canine Cutaneous Mast Cell Tumors at Diagnosis: Association with Histological Grading and Clinical Staging
Source: Genes (Basel). 2025 Mar 14;16(3):340. doi: 10.3390/genes16030340 (PMC11942052; doi:10.3390/genes16030340)
Supplement: Supplementary file 1 [file genes-16-00340-s001.zip]

Archive with 1 entries (1 files):
- genes-3488633-supplementary.pdf
